# Supplementary material for: Spliced Leader RNAs, Mitochondrial Gene Frameshifts and Multi-Protein Phylogeny Expand Support for the Genus Perkinsus as a Unique Group of Alveolates
Source: PLoS One. 2011 May 24;6(5):e19933. doi: 10.1371/journal.pone.0019933 (PMC3101222; doi:10.1371/journal.pone.0019933)
Supplement: Table S1 — cis-introns in Perkinsus marinus. (XLS) [file pone.0019933.s007.xls]

## Sheet: SI Table 1
Table S1. cis-introns in Perkinsus.
					Intron length (bp)
	cDNA/gene name	GenBank #	P. marinus genomic sequence#	intron#	I1	I2	I3	I4	I5	I6	I7	I8	I9	I10
	Perkinsus marinus full -length cDNA
1	Pma_cDNA1	EF134066	AAXJ01001526	1	131
2	Pma_cDNA2	EF134067	AAXJ01000074	0
3	Pma_cDNA3	EF134068	AAXJ01013090	0
4	Pma_cDNA4	EF134069	AAXJ01006009	0
5	Pma_cDNA5	EF134070	AAXJ01005691	0
6	Pma_cDNA6	EF134071	AAXJ01000645	2	57	52
7	Pma_cDNA7	EF134072	AAXJ01004763	0
8	Pma_cDNA8, cDNA38	EF134073, EU156032	AAXJ01009092/ AXJ01001243	1	44
9	Pma_cDNA9, cDNA16	EF134074, 81; EU156017-21	AAXJ01010567	0
10	Pma_cDNA10	EF134075	AAXJ01000389	0
11	Pma_cDNA11	EF134076	AAXJ01002600	0
12	Pma_cDNA12, cDNA14, cDNA15	EF134077, 79, 80; EU156016	AAXJ01001202	0
13	Pma_cDNA13	EF134078	AAXJ01002175	3	50	45	44
14	Pma_cDNA17	EF134082	AAXJ01002460	9	312	1622	622	317	837	590	44	162	120
15	Pma_cDNA18	EU156007	AAXJ01000442	5	49	47	43	43	53
16	Pma_cDNA19	EU156008	AAXJ01000450	5	68	51	43	52	53
17	Pma_cDNA20	EU156009	AAXJ01000389	2	49	49
18	Pma_cDNA21	EU156010	AAXJ01000166	2	67	55
19	Pma_cDNA22	EU156011	AAXJ01000884	1	50
20	Pma_cDNA23	EU156012	AAXJ01000059	5	45	48	51	82	221
21	Pma_cDNA24	EU156013	AAXJ01000039	2	49	41
22	Pma_cDNA25	EU156014	AAXJ01000302	0
23	Pma_cDNA26	EU156015	AAXJ01000179	0
24	Pma_cDNA27	EU156022	AAXJ01006028/AAXJ01017035	0
25	Pma_cDNA28	EU156023	AAXJ01000165	0
26	Pma_cDNA29	EU156024	AAXJ01000271	1	42
27	Pma_cDNA30	EU156025	AAXJ01001792	0
28	Pma_cDNA32	EU156026	AAXJ01004067	0
29	Pma_cDNA33	EU156027	AAXJ01000507	0
30	Pma_cDNA34	EU156028	AAXJ01001050/ AAXJ01003996	9	55	39	63	48	93	48	54	52	214
31	Pma_cDNA35	EU156029	AAXJ01010567	0
32	Pma_cDNA36	EU156030	AAXJ01006733	0
33	Pma_cDNA37	EU156031	AAXJ01004793	0
34	Pma_cDNA39	EU156033	AAXJ01008658	1	42
35	Pma_cDNA40	EU156034	AAXJ01000854	6	44 (note: GC/AG)	46	41	48	142	69
36	Pma_cDNA41	EU156035	AAXJ01000426	2	45	123
	Gene Intron Ratio: 17/36=47%
	Perkinsus chesapeaki full -length cDNA
1	Pch_cDNA1	EF134032	AAXJ01001078	0
2	Pch_cDNA2	EF134033	AAXJ01000401	0
3	Pch_cDNA3	EF134034	AAXJ01000083	1
4	Pch_cDNA4	EF134035	AAXJ01010525	2
5	Pch_cDNA5	EF134036	AAXJ01000055	2
6	Pch_cDNA6	EF134037	AAXJ01006978	2+
7	Pch_cDNA7	EF134038	AARH01002538	0
8	Pch_cDNA8	EF134039	AAXJ01000113	1+
	Pch_cDNA9	EF134040
9	Pch_cDNA10	EF134041	AAXH01000539	0
10	Pch_cDNA11	EF134042	AAXJ01000031	2+
11	Pch_cDNA12	EF134043	AAXJ01004048	3+
12	Pch_cDNA13	EF134044	AAXJ01002082	1+
13	Pch_cDNA14	EF134045	AAXJ01002214	2
14	Pch_cDNA15	EF134046	AAXJ01000941	3+
15	Pch_cDNA16	EF134047	AAXJ01000060	1+
16	Pch_cDNA17	EF134048	AAXJ01001285	1
17	Pch_cDNA18	EF134049	AAXJ01000011	3
18	Pch_cDNA19	EF134050	AAXJ01000399	3+
19	Pch_cDNA20	EF134051	AAXJ01000283	2
	Pch_cDNA21	EF134052
20	Pch_cDNA22	EF134053	AAXJ01000335	1+
21	Pch_cDNA23	EF134054	AAXJ01014739	1
22	Pch_cDNA24	EF134055	AAXJ01004438	4
	Pch_cDNA25	EF134056
	Pch_cDNA26	EF134057
23	Pch_cDNA27	EF134058	AAXJ01000597	0
	Pch_cDNA28	EF134059
	Pch_cDNA29	EF134060
24	Pch_cDNA30	EF134061	AAXJ01001097	2
	Pch_cDNA31	EF134062
25	Pch_cDNA32, cDNA39	EF134063	AAXJ01003373	0
	Pch_cDNA33	EF134064
26	Pch_cDNA34	EF134065	AAXJ01002370	0
27	Pch_cDNA35	EU156001	AAXJ01001389	3
28	Pch_cDNA36	EU156002	AAXJ01002416	3
29	Pch_cDNA37	EU156003	AAXJ01000006	1
	Pch_cDNA38	EU156004
	Gene Intron Ratio: 22/29=75.9%
	Other full-length cDNAs
	pcna	GU288846-74		7
	cyclin1	GU288821-26		8
	cyclin2	GU288827-45		8-10
	Other Genes
1	actin	GG679680		2
2	alpha-tubulin	EER18749		0
3	beta-tubulin	EER04650		0
4	centrin	EER14195		5
5	GAPDH	EER13547		0
6	HSP90	EER07401		2
7	Elongation factor 1-alpha S	EER18713
8	small nuclear ribonucleo- protein D1	EER18483		4
9	ADP ribosylation factor 1	EER17328		4
10	ribosomal protein S10	EER05742		2
11	cytochrome c	EER02343		0
12	14-3-3	EER03127		1
13	eukaryotic translation initiation factor 5A-2	EER07053		2
14	40S ribosomal protein S6	EER19684		3
15	ribosomal protein L26-1	EER05526		2
16	40S ribosomal protein S25	EER05526		2
17	40S ribosomal protein S3A	EEQ98228		3
18	60S ribosomal protein L34	EEQ97685		1
19	ubiquitin S27a	EER16152		2
20	40S ribosomal protein S17	EER19310		2
21	60S ribosomal protein L17	EEQ99857		2
22	60S ribosomal protein L42	EER11516		2
23	60S ribosomal protein L21	EER09975		2
24	60S ribosomal protein L32	EER02872		2
25	40S ribosomal protein S26-A	EER02639		2
26	60S ribosomal protein L22	EER13445		2
27	40S ribosomal protein S11	EEQ99471		2
28	40S Ribosomal protein S2	EER03428		2
29	60S ribosomal protein L11	EER15341		2
30	acidic ribosomal protein P1	ABY27182		0
31	40S ribosomal protein S5	EEQ99700		3
32	60S ribosomal protein L18	EER03785		1
33	40S ribosomal protein S13	EER16148		1
34	60S ribosomal protein L18A-2	EER15405		3
35	40S ribosomal protein S7	EER16257		3
36	60S ribosomal protein L35a	EER03488		2
	Total full-length cDNAs: 68	Intron Ratio:	42/68=61.8%
	Other Genes	Intron Ratio:	30/36=83%
	Total genes Intron Ratio: 72/104=69.2%
